# Supplementary material for: Notifications on Pesticide Residues in the Rapid Alert System for Food and Feed (RASFF)
Source: Int J Environ Res Public Health. 2022 Jul 12;19(14):8525. doi: 10.3390/ijerph19148525 (PMC9324178; doi:10.3390/ijerph19148525)
Supplement: Supplementary file 1 [file ijerph-19-08525-s001.zip]

Archive with 1 entries (1 files):
- ijerph-1777921-supplementary.pdf
